# Supplementary material for: Amniotic Fluid microRNA in Severe Twin-Twin Transfusion Syndrome Cardiomyopathy—Identification of Differences and Predicting Demise
Source: J Cardiovasc Dev Dis. 2022 Jan 23;9(2):37. doi: 10.3390/jcdd9020037 (PMC8878714; doi:10.3390/jcdd9020037)
Supplement: Supplementary file 1 [file jcdd-09-00037-s001.zip]

Archive with 1 entries (1 files):
- jcdd-1536124-supplementary.pdf
